# Supplementary material for: Mercury evidence for combustion of organic-rich sediments during the end-Triassic crisis
Source: Nat Commun. 2022 Mar 9;13:1307. doi: 10.1038/s41467-022-28891-8 (PMC8907283; doi:10.1038/s41467-022-28891-8)
Supplement: Supplementary file 3 — Supplementary Data 1 [file 41467_2022_28891_MOESM3_ESM.xlsx]

## Sheet: Katsuyama dataset
Note: "-" represents no data														Standard deviation (2σ) is 0.04‰
Samples	Depth		Hg	Hg-repeated		TOC	TS	Th		Hg/TOC	Hg/TS	Hg/Th		δ199Hg	δ200Hg	δ201Hg	δ202Hg	Δ199Hg	Δ200Hg	Δ201Hg
	cm		ppb	ppb		%	%	ppm		ppb/%	ppb/%	ppb/ppm		‰	‰	‰	‰	‰	‰	‰
KAT-78	245		-			0.0384	0.0205	-		-	-	-		-	-	-	-	-	-	-
KAT-77	242.5		-			0.039	0.0198	-		-	-	-		-	-	-	-	-	-	-
KAT-76	239.25		0.225244			0.0458	0.0412	-		4.91799	5.46709	-		-	-	-	-	-	-	-
KAT-75	235.75		-			0.0343	0.0236	-		-	-	-		-	-	-	-	-	-	-
KAT-74	232		0.266197			0.039	0.0186	2.4		6.82557	14.3117	0.110916		0.0771726	0.0293843	0.0959496	-0.140964	0.112696	0.100205	0.201955
KAT-73	228.5		-			0.0458	0.0235	-		-	-	-		-	-	-	-	-	-	-
KAT-72	224.75		-			0.0416	0.0186	-		-	-	-		-	-	-	-	-	-	-
KAT-71	220.75		0.255276			0.0431	0.0246	-		5.92287	10.3771	-		-	-	-	-	-	-	-
KAT-69	217.5		-			0.0342	0.00827	-		-	-	-		-	-	-	-	-	-	-
KAT-68	215		0.266197			0.0372	0.0129	1.88		7.15584	20.6355	0.141594		-	-	-	-	-	-	-
KAT-67	211.25		-			0.0493	0.0174	-		-	-	-		-	-	-	-	-	-	-
KAT-66	207.5		-			0.0421	0.0117	-		-	-	-		-	-	-	-	-	-	-
KAT-65	203.5		0.12286			0.0422	0.0118	2.24		2.91138	10.4119	0.0548484		-	-	-	-	-	-	-
KAT-64	200		-			0.0357	0.0159	-		-	-	-		-	-	-	-	-	-	-
KAT-63	197.5		-			0.0423	0.0259	-		-	-	-		-	-	-	-	-	-	-
KAT-62	195		-			0.0451	0.0198	-		-	-	-		-	-	-	-	-	-	-
KAT-61	192.5		4.29884	4.26		0.0444	0.0154	2.01		96.8208	279.146	2.13873		-	-	-	-	-	-	-
KAT-60	190		-			0.052	0.0485	-		-	-	-		-	-	-	-	-	-	-
KAT-59	186.75		-			0.0686	0.0311	-		-	-	-		-	-	-	-	-	-	-
KAT-58	184		1.93505			0.0831	0.0176	-		23.2858	109.946	-		-0.515274	-1.11757	-1.73564	-2.22391	0.045152	-0.00027673	-0.0623711
KAT-57	182.5		-			0.0488	0.0321	-		-	-	-		-	-	-	-	-	-	-
KAT-56	177		-			0.0501	0.0246	-		-	-	-		-	-	-	-	-	-	-
KAT-55	171		-			0.0353	0.0162	-		-	-	-		-	-	-	-	-	-	-
KAT-54	168		0.143337			0.0501	0.0243	-		2.86102	5.89864	-		-	-	-	-	-	-	-
KAT-53	165		-			0.0418	0.0315	-		-	-	-		-	-	-	-	-	-	-
KAT-52	162.5		-			0.0378	0.0541	-		-	-	-		-	-	-	-	-	-	-
KAT-51	160.5		0.265487			0.0523	0.0703	-		5.07623	3.77648	-		-	-	-	-	-	-	-
KAT-50	157.75		-			0.041674	0.0251502	-		-	-	-		-	-	-	-	-	-	-
KAT-49	154.25		0.143337			0.0420653	0.0274922	1.92		3.40749	5.21374	0.0746547		-	-	-	-	-	-	-
KAT-48	150.75		-			0.0542936	0.0277976	-		-	-	-		-	-	-	-	-	-	-
KAT-47	147.5		0.153575			0.0529241	0.0291213	-		2.90181	5.27364	-		-	-	-	-	-	-	-
KAT-46	145		-			0.0408914	0.0210773	-		-	-	-		-	-	-	-	-	-	-
KAT-45	142.25		-			0.044511	0.0255575	-		-	-	-		-	-	-	-	-	-	-
KAT-44	138.75		1.35146			0.0509675	0.0271867	-		26.5162	49.7105	-		-	-	-	-	-	-	-
KAT-43	134.75		-			0.0465654	0.0267794	-		-	-	-		-	-	-	-	-	-	-
KAT-42	131.25		-			0.0433371	0.0283067	-		-	-	-		-	-	-	-	-	-	-
KAT-41	129.25		1.21511			0.0522393	0.0249466	2.14		23.2605	48.7086	0.567809		-	-	-	-	-	-	-
KAT-40	127.5		-			0.0456849	0.028714	-		-	-	-		-	-	-	-	-	-	-
KAT-39	125.5		0.255959			0.0451958	0.0288159	-		5.66334	8.88258	-		-	-	-	-	-	-	-
KAT-38	123		-			0.0501849	0.0290195	-		-	-	-		-	-	-	-	-	-	-
KAT-37	120.25		-			0.0562502	0.0274922	-		-	-	-		-	-	-	-	-	-	-
KAT-36	116		-			0.0564458	0.0282049	-		-	-	-		-	-	-	-	-	-	-
KAT-35	111		11.0472			0.130696	0.0296304	1.89		84.5258	372.833	5.84508		-0.463746	-1.00581	-1.56208	-2.00152	0.0406368	-0.000249057	-0.0561339
KAT-34	107.25		-			0.0946959	0.0308523	2.16		-	-	-		-	-	-	-	-	-	-
KAT-33	103.5		-			0.068772	0.0277976	-		-	-	-		-	-	-	-	-	-	-
KAT-32	99.25		-			0.0686741	0.0280013	-		-	-	-		-	-	-	-	-	-	-
KAT-31	95.5		0.857726			0.0498915	0.0268812	2.21		17.1918	31.908	0.388111		-	-	-	-	-	-	-
KAT-30	92.5		2.68245			0.127663	0.035638	-		21.0119	75.2694			-	-	-	-	-	-	-
KAT-29	89.5		3.18413			0.0758155	0.0343143	2.84		41.9984	92.7931	1.12117		-	-	-	-	-	-	-
KAT-28	86.25		-			0.0642719	0.0274922	-		-	-	-		-	-	-	-	-	-	-
KAT-27	82.5		1.72004			0.0888264	0.0225028	-		19.3641	76.4368	-		-	-	-	-	-	-	-
KAT-26	78.5		9.74692			0.130696	0.0250484	6.45		74.577	389.123	1.51115		-	-	-	-	-	-	-
KAT-25	74.75		-			0.0943046	0.0266776	-		-	-	-		-	-	-	-	-	-	-
KAT-24	70.5		1.50504			0.0739568	0.0276958	-		20.3503	54.3418	-		-	-	-	-	-	-	-
KAT-23	66		5.70277	5.58		0.128935	0.0244375	-		44.2297	233.362	-		-	-	-	-	-	-	-
KAT-22	63		-			0.0931307	0.0233174	-		-	-	-		-	-	-	-	-	-	-
KAT-21	60.25		1.61334			0.165131	0.0341106	2.09		9.77008	47.2973	0.771934		-	-	-	-	-	-	-
KAT-20	57.5		-			0.16337	0.0355362	-		-	-	-		-	-	-	-	-	-	-
KAT-19	55.25		4.21821			0.0948916	0.029325	-		44.4529	143.843	-		-	-	-	-	-	-	-
KAT-18	52.75		2.7234			0.103109	0.0242338	-		26.4129	112.38	-		-0.279717	-0.456044	-0.802804	-1.01906	-0.0229126	0.0559332	-0.0360607
KAT-17	49.25		2.55959			0.0988047	0.0303432	-		25.9056	84.3547	-		-	-	-	-	-	-	-
KAT-16	45.25		4.01344			0.168457	0.0292231	-		23.8247	137.338	-		-	-	-	-	-	-	-
KAT-15	42.5		-			0.0761089	0.0271867	-		-	-	-		-	-	-	-	-	-	-
KAT-14	40.5		2.03743			0.0751307	0.0302414	-		27.1185	67.3724	-		-	-	-	-	-	-	-
KAT-13	37.75		-			0.0642719	0.0202627	-		-	-	-		-	-	-	-	-	-	-
KAT-12	34.5		-			0.065348	0.0296304	-		-	-	-		-	-	-	-	-	-	-
KAT-11	31.5		1.74609			0.0496958	0.030445	-		35.1355	57.3521	-		-	-	-	-	-	-	-
KAT-10	28.75		-			0.0578154	0.0323797	-		-	-	-		-	-	-	-	-	-	-
KAT-9	26		2.26268			0.0510654	0.0273903	-		44.3094	82.6086	-		-	-	-	-	-	-	-
KAT-8	23.75		-			0.0834459	0.0311578	-		-	-	-		-	-	-	-	-	-	-
KAT-7	21.5		-			0.0645654	0.0324815	-		-	-	-		-	-	-	-	-	-	-
KAT-6	18.5		2.7746			0.0589893	0.0309541	-		47.0356	89.6357	-		-	-	-	-	-	-	-
KAT-5	15		-			0.0713154	0.0302414	-		-	-	-		-	-	-	-	-	-	-
KAT-4	11.5		-			0.0730763	0.0294268	-		-	-	-		-	-	-	-	-	-	-
KAT-3	8.5		3.02032			0.0482284	0.0332961	-		62.6253	90.7109	-		-0.319728	-0.583501	-0.99682	-1.20425	-0.0162565	0.0215166	-0.0907395
KAT-2	5.5		-			0.0627067	0.0344161	-		-	-	-		-	-	-	-	-	-	-
KAT-1	0		3.39006			0.0538045	0.0345179	-		63.007	98.2116	-		-	-	-	-	-	-	-
KAT-300	-4.5		-			0.0459766	0.0265588	-		-	-	-		-	-	-	-	-	-	-
KAT-301	-5.75		3.02032			0.054399	0.0269628	-		55.5215	112.018	1.47333		-	-	-	-	-	-	-
KAT-302	-8.5		-			0.0461748	0.0246401	2.05		-	-	-		-	-	-	-	-	-	-
KAT-303	-12		0.847515			0.0501383	0.0237313	-		16.9036	35.713	-		-	-	-	-	-	-	-
KAT-304	-15		-			0.0497419	0.0227214	-		-	-	-		-	-	-	-	-	-	-
KAT-305	-17		-			0.0622269	0.019288	-		-	-	-		-	-	-	-	-	-	-
KAT-306	-19		-			0.0627224	0.0331228	-		-	-	-		-	-	-	-	-	-	-
KAT-307	-21.75		-			0.0484538	0.0303962	-		-	-	-		-	-	-	-	-	-	-
KAT-308	-24.5		1.58361			0.0418149	0.0197929	2.27		37.8718	80.0087	0.697624		-	-	-	-	-	-	-
KAT-309	-27.75		-			0.047562	0.0206008	-		-	-	-		-	-	-	-	-	-	-
KAT-310	-30		-			0.0423103	0.0211057	-		-	-	-		-	-	-	-	-	-	-
KAT-311	-31.75		0.751198			0.0597497	0.0279726	-		12.5724	26.8547	-		-	-	-	-	-	-	-
KAT-312	-34.75		-			0.0424094	0.0208027	-		-	-	-		-	-	-	-	-	-	-
KAT-313	-38		1.43975			0.0411213	0.0211057	2.32		35.0124	68.2164	0.620584		-	-	-	-	-	-	-
KAT-314	-41		-			0.0458775	0.0162585	-		-	-	-		-	-	-	-	-	-	-
KAT-315A	-44		-			0.0528136	0.0217116	-		-	-	-		-	-	-	-	-	-	-
KAT-315B	-49		-			0.0440884	0.0344066	-		-	-	-		-	-	-	-	-	-	-
KAT-316A	-53.875		12.2628	11.98		0.050568	0.0272304	-		242.501	450.335	-		-	-	-	-	-	-	-
KAT-316B	-56.625		-			0.0510237	0.0244779	1.82		-	-	-		-	-	-	-	-	-	-
KAT-316C	-59.375		-			0.050712	0.0235931	-		-	-	-		-	-	-	-	-	-	-
KAT-316D	-62.125		4.55794			0.0512649	0.0197592	1.91		88.9096	230.674	2.38636		-	-	-	-	-	-	-
KAT-317	-67.5		-			0.0399721	0.0159253	-		-	-	-		-	-	-	-	-	-	-
KAT-318	-73.5		-			0.0528571	0.0240846	-		-	-	-		-	-	-	-	-	-	-
KAT-319	-79		5.7558			0.043624	0.0341117	-		131.941	168.734	-		-	-	-	-	-	-	-
KAT-320	-83.75		-			0.0533719	0.0282134	-		-	-	-		-	-	-	-	-	-	-
KAT-321	-86.25		-			0.048112	0.0286066	-		-	-	-		-	-	-	-	-	-	-
KAT-322	-88.75		3.07352			0.0485682	0.0271321	-		63.2826	113.28	-		-	-	-	-	-	-	-
KAT-323	-91		-			0.0378391	0.0215287	-		-	-	-		-	-	-	-	-	-	-
KAT-324	-93.25		-			0.0627217	0.0281151	-		-	-	-		-	-	-	-	-	-	-
KAT-325	-95.5		3.70523			0.0478331	0.0172033	-		77.4617	215.379	-		-	-	-	-	-	-	-
KAT-326	-97.75		-			0.0550505	0.0269355	-		-	-	-		-	-	-	-	-	-	-
KAT-327	-100.5		-			0.0482607	0.0310643	-		-	-	-		-	-	-	-	-	-	-
KAT-328	-103		0.659836			0.0527481	0.0213321	-		12.5092	30.9316	-		-	-	-	-	-	-	-
KAT-329	-106		-			0.0588215	0.0248711	-		-	-	-		-	-	-	-	-	-	-
KAT-330	-109.25		-			0.040582	0.0179897	-		-	-	-		-	-	-	-	-	-	-
KAT-331	-111.75		3.0657			0.0434986	0.0188745	-		70.478	162.426	-		-	-	-	-	-	-	-
KAT-332	-114.25		-			0.0457949	0.011305	-		-	-	-		-	-	-	-	-	-	-
KAT-333	-116.75		3.09394			0.0467495	0.0213321	-		66.1813	145.037	-		-	-	-	-	-	-	-
KAT-334	-120.75		-			0.0454253	0.021627	-		-	-	-		-	-	-	-	-	-	-
KAT-335	-124.75		6.53745			0.0433027	0.0231016	1.96		150.971	282.987	3.33543		0.0523859	0.235657	0.266527	0.500983	-0.073862	-0.0160375	-0.110413
KAT-336	-127.25		-			0.0397818	0.0222168	-		-	-	-		-	-	-	-	-	-	-
KAT-337	-130.25		2.10132			0.045513	0.0214304	1.8		46.1697	98.0533	1.1674		-	-	-	-	-	-	-
KAT-338	-132.75		-			0.0580413	0.0217253	-		-	-	-		-	-	-	-	-	-	-
KAT-339	-135.75		-			0.0432	0.019366	-		-	-	-		-	-	-	-	-	-	-
KAT-340	-140.5		3.02509			0.0451615	0.0223151	3.11		66.9839	135.562	0.972699		-	-	-	-	-	-	-
KAT-341	-143.5		-			0.0465265	0.0203491	-		-	-	-		-	-	-	-	-	-	-
KAT-342	-146.5		0.182724			0.0479955	0.0220202	-		3.8071	8.29799	-		-	-	-	-	-	-	-
KAT-343	-151.5		1.6644			0.0424302	0.0226101	1.99		39.2267	73.6131	0.836381		-	-	-	-	-	-	-
KAT-344	-155.5		-			0.0409775	0.016122	-		-	-	-		-	-	-	-	-	-	-
KAT-345	-158.5		0.30454			0.0700686	0.0292948	-		4.3463	10.3957	-		-	-	-	-	-	-	-
KAT-346	-161.25		-			0.0391222	0.0187762	-		-	-	-		-	-	-	-	-	-	-
KAT-347	-163.75		0.507566			0.0450461	0.0270338	1.38		11.2677	18.7753	0.367801		-	-	-	-	-	-	-
KAT-348	-166		-			0.0510873	0.0244779	-		-	-	-		-	-	-	-	-	-	-
KAT-349	-168		-			0.050141	0.0260507	-		-	-	-		-	-	-	-	-	-	-
KAT-350	-170.25		0.852711			0.0465494	0.0231016	-		18.3184	36.9114	-		-	-	-	-	-	-	-
KAT-351	-172.5		4.68991			0.0567634	0.0168101	2.65		82.6221	278.994	1.76978		-	-	-	-	-	-	-
KAT-352	-175		10.1209			0.047247	0.0174982	-		214.212	578.394	-		-	-	-	-	-	-	-
KAT-353	-177.75		5.86113			0.0747337	0.0342005	2.13		78.4269	171.376	2.7517		-	-	-	-	-	-	-
KAT-354	-180.5		-			0.0637575	0.0267151	-		-	-	-		-	-	-	-	-	-	-
KAT-355	-182.75		3.68493			0.0501088	0.0294253	-		73.5385	125.23	-		-	-	-	-	-	-	-
KAT-356	-184.75		4.2534			0.049727	0.0276185	-		85.535	154.005	-		-	-	-	-	-	-	-
KAT-357	-187.75		4.32446			0.0496316	0.0196169	-		87.1312	220.446	-		-	-	-	-	-	-	-
KAT-358	-190.75		4.15189			0.0508724	0.0250373	-		81.6138	165.828	-		-	-	-	-	-	-	-
KAT-359	-192.5		24.6982			0.0543084	0.026586	-		454.776	928.99	-		-	-	-	-	-	-	-
KAT-360	-194.75		8.45605			0.0382736	0.0219399	2.07		220.937	385.418	4.08505		-	-	-	-	-	-	-
KAT-361	-197.75		4.11128			0.0451456	0.0183263	-		91.0671	224.338	-		-	-	-	-	-	-	-
KAT-362	-199.5		5.29899			0.0502997	0.0281347	-		105.348	188.343	-		-	-	-	-	-	-	-
KAT-363	-200.5		4.36011			0.0473409	0.0231015	2.27		92.1003	188.737	1.92075		-	-	-	-	-	-	-
KAT-364A	-203.5		0.527869			0.0556446	0.0305869	-		9.48642	17.258	-		-	-	-	-	-	-	-
KAT-364B	-208		7.66425			0.054213	0.0273604	-		141.373	280.122	-		-	-	-	-	-	-	-
KAT-365	-210.75		51.9341	50.62		0.0523041	0.0259408	-		992.928	2002.03	-		-	-	-	-	-	-	-
KAT-366	-212.5		-			0.0500134	0.0237468	-		-	-	-		-	-	-	-	-	-	-
KAT-367	-214.25		57.5986			0.0482953	0.0261989	2.12		1192.63	2198.51	27.1691		0.226024	0.654966	1.02143	1.467	-0.14366	-0.0820536	-0.081752
KAT-368	-216.25		38.5547			0.0429504	0.0202622	1.91		897.656	1902.79	20.1857		-	-	-	-	-	-	-
KAT-369	-218.5		27.0736			0.0486771	0.0232305	-		556.187	1165.43	-		-	-	-	-	-	-	-
KAT-370	-220.75		39.4277			0.062803	0.0197459	1.7		627.8	1996.75	23.1928		-	-	-	-	-	-	-
KAT-371	-223		31.0833			0.0645158	0.0504008	-		481.794	616.723	-		-	-	-	-	-	-	-
KAT-372	-225.5		16.5365			0.0616141	0.0281259	2.05		268.388	587.945	8.06658		-	-	-	-	-	-	-
KAT-373	-227.75		9.46562			0.0603567	0.025457	-		156.828	371.827	-		-	-	-	-	-	-	-
KAT-374	-229.5		15.4301			0.0599698	0.0307948	2.32		257.298	501.061	6.65089		-	-	-	-	-	-	-
KAT-375	-232		50.0966			0.0563909	0.0215564	2.18		888.38	2323.98	22.9801		0.308081	0.84015	1.17602	1.65902	-0.109992	0.00665958	-0.071557
KAT-376	-234.5		9.83309			0.0577451	0.0249438	2.15		170.284	394.21	4.57353		-	-	-	-	-	-	-
KAT-377	-236.75		16.4431			0.0624846	0.0320266	-		263.154	513.419	-		-	-	-	-	-	-	-
KAT-378	-239.75		15.4901			0.056004	0.0365432	2.15		276.59	423.886	7.20471		-	-	-	-	-	-	-
KAT-379	-242.5		63.9918			0.0497169	0.0204272	2.08		1287.13	3132.67	30.7653		0.331774	0.882032	1.3547	1.87757	-0.141374	-0.0612601	-0.0572387
KAT-380	-244.5		17.5788			0.0485562	0.0230961	-		362.031	761.116	-		-	-	-	-	-	-	-
KAT-381	-246		5.58675			0.057068	0.0221723	2.78		97.8964	251.97	2.00962		-	-	-	-	-	-	-
KAT-382	-247.75		10.5698			0.0629682	0.023712	2.29		167.859	445.757	4.61563		-	-	-	-	-	-	-
KAT-383A	-248.875		9.8128			0.0644191	0.0243279	-		152.327	403.356	-		-	-	-	-	-	-	-
KAT-383B	-251		21.2726			0.060937	0.0180663	-		349.092	1177.48	-		-	-	-	-	-	-	-
KAT-384	-252		28.1486			0.0653864	0.0210431	2.47		430.497	1337.66	11.3962		-	-	-	-	-	-	-
KAT-385	-253.75		163.295	165.36		0.0564876	0.016116	2.4		2890.81	10132.5	68.0395		0.013034	0.19037	0.319065	0.407288	-0.0896026	-0.0142517	0.0127849
KAT-386	-255.5		18.602			0.0556171	0.02402	-		334.466	774.441	-		-	-	-	-	-	-	-
KAT-387	-257.5		19.615			0.0593894	0.0214537	-		330.278	914.294	-		-	-	-	-	-	-	-
KAT-388	-260.5		64.7481			0.0597763	0.0191954	2.08		1083.17	3373.1	31.1289		0.459147	1.025	1.45516	2.01901	-0.0496437	0.0106531	-0.063133
KAT-389	-263		28.4454			0.0512645	0.0206325	-		554.875	1378.67	12.531		-	-	-	-	-	-	-
KAT-390	-264.25		38.8514			0.0507808	0.02402	2.27		765.081	1617.47	-		-	-	-	-	-	-	-
KAT-391	-265.5		12.4832			0.0547466	0.0318213	-		228.018	392.291	-		-	-	-	-	-	-	-
KAT-392A	-268.25		13.4246			0.0517481	0.0187848	1.84		259.422	714.649	7.29596		-	-	-	-	-	-	-
KAT-329B	-274.75		0.675321			0.0627748	0.0217617	-		10.7578	31.0326	-		-	-	-	-	-	-	-
KAT-393	-278.5		0.510551			0.0861823	0.0183742	-		5.92408	27.7863	-		-	-	-	-	-	-	-
KAT-394	-282.5		0.552536			0.0627748	0.0197087	2.41		8.80187	28.0351	0.229268		-	-	-	-	-	-	-
KAT-395	-287.75		0.675321			0.0624846	0.0252517	-		10.8078	26.7436	-		-	-	-	-	-	-	-
KAT-396	-293		0.133018			0.0569713	0.0152948	-		2.33482	8.69696	-		-	-	-	-	-	-	-
KAT-397	-295.25		0.491143			0.0397541	0.00977222	-		12.3545	50.2591	-		-	-	-	-	-	-	-
KAT-398	-296.75		0.347175			0.058132	0.0259703	-		5.97219	13.3682	-		-	-	-	-	-	-	-
KAT-399	-299		0.683935			0.0660635	0.0265862	1.62		10.3527	25.7252	0.422182		-	-	-	-	-	-	-
KAT-400	-302		0.142912			0.0546499	0.0212484	-		2.61505	6.72576	-		-	-	-	-	-	-	-
KAT-401	-304.75		0.142912			0.0943073	0.0118047	-		1.51539	12.1064	-		-	-	-	-	-	-	-
KAT-402	-307.25		0.122496			0.0667405	0.0236094	-		1.8354	5.18845	-		-	-	-	-	-	-	-
KAT-403	-309.75		0.010211			0.052135	0.019606	-		0.195857	0.520811	-		-	-	-	-	-	-	-
KAT-404	-312.75		0.132704			0.0507808	0.0159107	2.2		2.61327	8.34057	0.0603199		-	-	-	-	-	-	-
KAT-405	-315.75		1.08205			0.0532957	0.0160133	-		20.3027	67.5717	-		-	-	-	-	-	-	-
KAT-406	-317.75		117.841	115.55		0.086666	0.0356193	13.2		1359.72	3308.34	8.92735		0.448495	1.12201	1.54227	2.11159	-0.083625	0.0611469	-0.0456406
KAT-407	-319.25		1.35766			0.057068	0.0340796	2.15		23.7903	39.838	0.631471		-	-	-	-	-	-	-
KAT-408	-321.5		0.582029			0.0680947	0.0261756	-		8.54734	22.2355	-		-	-	-	-	-	-	-
KAT-409	-323.75		1.88848			0.06587	0.0207352	2.56		28.6698	91.0761	0.737687		-	-	-	-	-	-	-
KAT-410	-325.75		0.347072			0.0594861	0.0226855	-		5.8345	15.2993	-		-	-	-	-	-	-	-
KAT-411	-328.5		0.541023			0.0502972	0.017553	2.28		10.7565	30.8222	0.237291		-	-	-	-	-	-	-
KAT-412	-331.75		0.683935			0.063742	0.0190928	-		10.7297	35.8217	-		-	-	-	-	-	-	-
KAT-413	-336.25		0.112321			0.0556171	0.0215564	-		2.01955	5.21059	-		-	-	-	-	-	-	-
KAT-414	-340.25		0.112288			0.0535859	0.0209405	-		2.09548	5.36224	-		-	-	-	-	-	-	-
KAT-415	-342.75		0.163328			0.0856987	0.0315134	1.91		1.90584	5.18281	0.0855119		-	-	-	-	-	-	-
KAT-416	-344.75		0.132704			0.0591959	0.0212484	-		2.24177	6.24535	-		-	-	-	-	-	-	-
KAT-417	-346.5		0.142912			0.0687718	0.0218643	-		2.07806	6.5363	-		-	-	-	-	-	-	-
KAT-418	-349		0.132822			0.0655798	0.0270994	-		2.02536	4.9013	-		-	-	-	-	-	-	-
KAT-419	-351.75		0.244992			0.0631617	0.0313081	-		3.8788	7.8252	-		-	-	-	-	-	-	-
KAT-420	-354		0.551231			0.0532957	0.015808	2.79		10.3429	34.8704	0.197574		-	-	-	-	-	-	-
KAT-421	-355.75		0.704351			0.0501038	0.01201	-		14.0579	58.6472	-		-	-	-	-	-	-	-
KAT-422	-359.5		0.20416			0.0596796	0.0142683	-		3.42093	14.3087	-		-	-	-	-	-	-	-
KAT-423	-364.75		0.020416			0.0561975	0.0172451	-		0.36329	1.18387	-		-	-	-	-	-	-	-
KAT-424	-369.25		0.275616	0.32		0.0633551	0.0191954	1.84		4.35033	14.3584	0.149791		-	-	-	-	-	-	-
KAT-425	-373.5		0.030624			0.0593894	0.015808	-		0.515647	1.93724	-		-	-	-	-	-	-	-
KAT-426	-377		0.214368			0.0620977	0.0291524	-		3.4521	7.35334	-		-	-	-	-	-	-	-
KAT-427	-379.25		0.275616			0.0672242	0.0201193	-		4.09995	13.6991	-		-	-	-	-	-	-	-
KAT-428	-381.25		0.163474			0.0564876	0.0246358	-		2.89398	6.63561	-		-	-	-	-	-	-	-
KAT-429	-384		0.214368			0.0566811	0.0133444	1.9		3.782	16.0642	0.112825		-	-	-	-	-	-	-
KAT-430	-386.5		0.132704			0.0533924	0.0132418	-		2.48544	10.0216	-		-	-	-	-	-	-	-
KAT-431	-389.25		0.112288			0.069739	0.0210431	-		1.61012	5.33608	-		-	-	-	-	-	-	-
KAT-432	-392.25		0.142912			0.052135	0.0197087	-		2.74119	7.25121	-		-	-	-	-	-	-	-
KAT-433	-395.25		0.122496			0.0540695	0.0135497	1.82		2.26553	9.04047	0.0673054		-	-	-	-	-	-	-
KAT-434	-398.75		0.173536			0.0694488	0.0267915	-		2.49876	6.47727	-		-	-	-	-	-	-	-
KAT-435	-403.25		0.142912			0.0561975	0.021967	-		2.54303	6.50576	-		-	-	-	-	-	-	-
KAT-436	-407		0.0918719			0.0631617	0.0152948	-		1.45455	6.00676	-		-	-	-	-	-	-	-
KAT-437	-410		-			0.0548433	0.0108808	-		-	-	-		-	-	-	-	-	-	-
KAT-438	-414		0.255428			0.0608403	0.0186822	1.8		4.19833	13.6723	0.141904		-	-	-	-	-	-	-
KAT-439	-417		-			0.0512645	0.0124206	-		-	-	-		-	-	-	-	-	-	-
KAT-440	-420.25		0.244992			0.0679012	0.0390068	-		3.60806	6.28075	-		-	-	-	-	-	-	-
KAT-441	-423.75		-			0.057068	0.0162186	-		-	-	-		-	-	-	-	-	-	-
KAT-442	-425.75		0.0511607			0.0636453	0.017553	-		0.803841	2.91463	-		-	-	-	-	-	-	-
KAT-443	-427.25		-			0.0580352	0.0176557	-		-	-	-		-	-	-	-	-	-	-
KAT-444	-430		0.266036			0.0804755	0.0142683	1.6		3.3058	18.6453	0.166272		-	-	-	-	-	-	-
KAT-445	-434		-			0.0621944	0.0162186	-		-	-	-		-	-	-	-	-	-	-
KAT-446	-437.5		0.112554			0.0577451	0.0100904	-		1.94915	11.1545	-		-	-	-	-	-	-	-
KAT-447	-440.25		-			0.0604534	0.0187848	-		-	-	-		-	-	-	-	-	-	-
KAT-448	-442.75		0.234994			0.0636453	0.02751	2		3.69224	8.54211	0.117497		-	-	-	-	-	-	-
KAT-449	-445.75		-			0.0586156	0.0134471	-		-	-	-		-	-	-	-	-	-	-
KAT-450	-448.5		-			0.0511677	0.0198113	-		-	-	-		-	-	-	-	-	-	-
KAT-451	-451		1.87248	1.9		0.0955278	0.0333681	-		19.6014	56.1159	-		-	-	-	-	-	-	-
KAT-452	-454		0.941357			0.103085	0.0235696	-		9.13182	39.9395	-		-	-	-	-	-	-	-
KAT-453	-457.5		-			0.0738628	0.0210537	-		-	-	-		-	-	-	-	-	-	-
KAT-454	-461		1.54505			0.106411	0.0360164	1.66		14.5197	42.8986	0.930755		-0.408415	-0.837419	-1.35334	-1.69514	0.0187592	0.0142172	-0.0779162
KAT-455	-464.25		-			0.0641891	0.0203916	-		-	-	-		-	-	-	-	-	-	-
KAT-456	-467.5		0.511607			0.0631814	0.0150951	-		8.09743	33.8922	-		-	-	-	-	-	-	-
KAT-457	-470.5		-			0.0614683	0.0225103	-		-	-	-		-	-	-	-	-	-	-
KAT-458	-474		0.224777			0.0701344	0.0264826	-		3.20494	8.48769	-		-	-	-	-	-	-	-
KAT-459	-478.5		-			0.0659021	0.0270123	-		-	-	-		-	-	-	-	-	-	-
KAT-460	-481.75		0.276268			0.0628791	0.0203916	2.51		4.39364	13.5481	0.110067		-	-	-	-	-	-	-
KAT-461	-483.25		-			0.0592514	0.0210537	-		-	-	-		-	-	-	-	-	-	-
KAT-462	-485		-			0.059453	0.0181406	-		-	-	-		-	-	-	-	-	-	-
KAT-463	-487		0.501375			0.075475	0.0244964	-		6.64292	20.4673	-		-	-	-	-	-	-	-
KAT-464	-489.75		-			0.0861564	0.027542	-		-	-	-		-	-	-	-	-	-	-
KAT-465	-492.25		-			0.0783973	0.0329709	-		-	-	-		-	-	-	-	-	-	-
KAT-466	-494		0.225107			0.0701344	0.0369433	3.01		3.20966	6.09331	0.0747864		-	-	-	-	-	-	-
KAT-467	-495.75		-			0.0588484	0.0235696	-		-	-	-		-	-	-	-	-	-	-
KAT-468	-497.25		-			0.0688244	0.0309847	-		-	-	-		-	-	-	-	-	-	-
KAT-469	-499		-			0.0713436	0.0235696	-		-	-	-		-	-	-	-	-	-	-
KAT-470	-501.25		-			0.0606622	0.0165517	-		-	-	-		-	-	-	-	-	-	-
KAT-471	-504		2.94686	2.97		0.0772889	0.0395916	2.46		38.1278	74.4314	1.19791		-	-	-	-	-	-	-
KAT-472	-506.75		-			0.0836372	0.0316468	-		-	-	-		-	-	-	-	-	-	-
KAT-473	-509.25		-			0.0919002	0.027542	-		-	-	-		-	-	-	-	-	-	-
KAT-474	-512.75		0.378589			0.0869626	0.0312495	-		4.35347	12.115	-		-0.363146	-0.822727	-1.32719	-1.68791	0.0622073	0.0252787	-0.0572092
